# Supplementary material for: Size-dependent steady state saturation limit in biomolecular transport through nuclear membranes
Source: PLoS One. 2024 Apr 16;19(4):e0297738. doi: 10.1371/journal.pone.0297738 (PMC11020410; doi:10.1371/journal.pone.0297738)
Supplement: S1 Raw data — (XLSX) [file pone.0297738.s006.xlsx]

## Sheet: Figure_8 data
Fig. 8 (a)_10 kDa			Fig. 8 (b)_20 kDa			Fig. 8 (c )
α (S-1)	Number of nuclei		α (S-1)	Number of nuclei		α (S-1)	Number of nuclei
0.02	0		0.009	0		0	0
0.025	0		0.012	0		0.004	4
0.03	0		0.015	7		0.008	20
0.035	3		0.018	37		0.012	26
0.04	25		0.021	32		0.016	11
0.045	39		0.024	10		0.02	1
0.05	17		0.027	2
0.055	13		0.03	0
0.06	2
0.065	3
