# Supplementary material for: Size-dependent steady state saturation limit in biomolecular transport through nuclear membranes
Source: PLoS One. 2024 Apr 16;19(4):e0297738. doi: 10.1371/journal.pone.0297738 (PMC11020410; doi:10.1371/journal.pone.0297738)
Supplement: S2 Raw data — (XLSX) [file pone.0297738.s007.xlsx]

## Sheet: Figure 3 and Figure 4 data
10 kDa_Import			20 kDa import			40 kDa import
Time (S)	C(t)		Time (S)	20KDa		Time (S)	40KDa
0	0		0	0		0	0
1.1	0.00882562		1.1	0.00315814		1.1	0.00498442
2.2	0.0261324		2.2	0.000790901		2.2	0.00637265
3.3	0.0427251		3.3	0.005171		3.3	0.00565207
4.4	0.0605875		4.4	0.0122972		4.4	0.0131973
5.5	0.0785982		5.5	0.015844		5.5	0.0107187
6.6	0.0983063		6.6	0.0220064		6.6	0.0111625
7.7	0.108955		7.7	0.0241251		7.7	0.0139582
8.8	0.12388		8.8	0.0276526		8.8	0.0158652
9.9	0.140404		9.9	0.0327717		9.9	0.0145205
11	0.153161		11	0.0323218		11	0.0154371
12.1	0.165211		12.1	0.0359921		12.1	0.017854
13.2	0.177		13.2	0.0435855		13.2	0.0181449
14.3	0.188521		14.3	0.0454498		14.3	0.0244977
15.4	0.201154		15.4	0.0497645		15.4	0.0186071
16.5	0.206564		16.5	0.0523356		16.5	0.0204918
17.6	0.219858		17.6	0.061944		17.6	0.0219057
18.7	0.229386		18.7	0.0584451		18.7	0.0218642
19.8	0.240001		19.8	0.0671776		19.8	0.0247208
20.9	0.246068		20.9	0.0691616		20.9	0.0272817
22	0.255538		22	0.0745813		22	0.0288097
23.1	0.262677		23.1	0.074647		23.1	0.0293042
24.2	0.277457		24.2	0.0776041		24.2	0.030757
25.3	0.281979		25.3	0.0818132		25.3	0.0323
26.4	0.294667		26.4	0.0842916		26.4	0.0352478
27.5	0.302294		27.5	0.0872666		27.5	0.0358197
28.6	0.309154		28.6	0.0885003		28.6	0.0360739
29.7	0.313788		29.7	0.0931594		29.7	0.0373547
30.8	0.318591		30.8	0.0924835		30.8	0.0355637
31.9	0.33165		31.9	0.10149		31.9	0.0393799
33	0.335251		33	0.0997711		33	0.038679
34.1	0.340152		34.1	0.102585		34.1	0.0380928
35.2	0.349775		35.2	0.110549		35.2	0.0419628
36.3	0.357491		36.3	0.109497		36.3	0.0430567
37.4	0.361385		37.4	0.105894		37.4	0.0450468
38.5	0.366188		38.5	0.109761		38.5	0.0416175
39.6	0.372302		39.6	0.112559		39.6	0.0432247
40.7	0.379495		40.7	0.112135		40.7	0.0428411
41.8	0.383834		41.8	0.120505		41.8	0.0460881
42.9	0.387347		42.9	0.125239		42.9	0.0501399
44	0.392765		44	0.126882		44	0.0472703
45.1	0.399442		45.1	0.132052		45.1	0.043257
46.2	0.404006		46.2	0.127774		46.2	0.0443143
47.3	0.405113		47.3	0.135691		47.3	0.0505677
48.4	0.407601		48.4	0.137536		48.4	0.0448606
49.5	0.420547		49.5	0.141139		49.5	0.0449444
50.6	0.417688		50.6	0.136603		50.6	0.0497642
51.7	0.429285		51.7	0.151793		51.7	0.0490286
52.8	0.4303		52.8	0.146672		52.8	0.0547368
53.9	0.433602		53.9	0.153141		53.9	0.0536794
55	0.43581		55	0.149572		55	0.0534749
56.1	0.43537		56.1	0.15374		56.1	0.0491246
57.2	0.440618		57.2	0.159137		57.2	0.0563037
58.3	0.449062		58.3	0.157825		58.3	0.0560734
59.4	0.445933		59.4	0.159173		59.4	0.0527319
60.5	0.448653		60.5	0.170881		60.5	0.0542393
61.6	0.448796		61.6	0.165871		61.6	0.0538878
62.7	0.453582		62.7	0.175855		62.7	0.0592565
63.8	0.455536		63.8	0.1656		63.8	0.0557305
64.9	0.454892		64.9	0.173437		64.9	0.0525079
66	0.460803		66	0.172018		66	0.0534695
67.1	0.46682		67.1	0.182066		67.1	0.0565265
68.2	0.463561		68.2	0.185121		68.2	0.0551233
69.3	0.464946		69.3	0.186962		69.3	0.0571683
70.4	0.474526		70.4	0.184449		70.4	0.0517437
71.5	0.465533		71.5	0.181596		71.5	0.0546781
72.6	0.466583		72.6	0.17814		72.6	0.0565665
73.7	0.467976		73.7	0.18332		73.7	0.0595898
74.8	0.476637		74.8	0.190927		74.8	0.0555831
75.9	0.475688		75.9	0.192461		75.9	0.06047
77	0.473164		77	0.198142		77	0.0572617
78.1	0.48038		78.1	0.198579		78.1	0.055324
79.2	0.479472		79.2	0.194558		79.2	0.053697
80.3	0.481721		80.3	0.196985		80.3	0.0572839
81.4	0.485105		81.4	0.196241		81.4	0.056062
82.5	0.473778		82.5	0.203864		82.5	0.0555043
83.6	0.481168		83.6	0.203949		83.6	0.0502561
84.7	0.492021		84.7	0.209598		84.7	0.0544774
85.8	0.482665		85.8	0.200775		85.8	0.0506176
86.9	0.488068		86.9	0.203701		86.9	0.0541613
88	0.48803		88	0.201345		88	0.0573444
89.1	0.48105		89.1	0.207332		89.1	0.0552065
90.2	0.485194		90.2	0.212036		90.2	0.0620512
91.3	0.49251		91.3	0.204512		91.3	0.0587514
92.4	0.486624		92.4	0.212543		92.4	0.061342
93.5	0.485365		93.5	0.213074		93.5	0.0597627
94.6	0.485735		94.6	0.207477		94.6	0.0580012
95.7	0.486356		95.7	0.221168		95.7	0.0625814
96.8	0.490883		96.8	0.218738		96.8	0.0633311
97.9	0.489804		97.9	0.214448		97.9	0.0608675
99	0.493457		99	0.215476		99	0.0640854
100.1	0.490505		100.1	0.216137		100.1	0.06246
101.2	0.491838		101.2	0.217991		101.2	0.0655135
102.3	0.490749		102.3	0.217656		102.3	0.0642952
103.4	0.491315		103.4	0.221195		103.4	0.065342
104.5	0.493794		104.5	0.217143		104.5	0.0657306
105.6	0.492775		105.6	0.222875		105.6	0.0641337
106.7	0.48846		106.7	0.230117		106.7	0.0666375
107.8	0.495098		107.8	0.229816		107.8	0.0622359
108.9	0.491496		108.9	0.226693		108.9	0.0594529
110	0.493973		110	0.230381		110	0.061986
111.1	0.489207		111.1	0.22977		111.1	0.0648501
112.2	0.493144		112.2	0.231596		112.2	0.0620667
113.3	0.492029		113.3	0.22541		113.3	0.0616485
114.4	0.492909		114.4	0.228877		114.4	0.0627204
115.5	0.494938		115.5	0.23057		115.5	0.0663187
116.6	0.495262		116.6	0.226329		116.6	0.0646936
117.7	0.499829		117.7	0.227539		117.7	0.0716986
118.8	0.491723		118.8	0.232578		118.8	0.0705197
119.9	0.493036		119.9	0.235428		119.9	0.0676516
121	0.494306		121	0.234435		121	0.06537
122.1	0.493674		122.1	0.243672		122.1	0.0559399
123.2	0.49074		123.2	0.241191		123.2	0.0616435
124.3	0.49699		124.3	0.250439		124.3	0.0606823
125.4	0.491841		125.4	0.243524		125.4	0.0592309
126.5	0.501287		126.5	0.231088		126.5	0.0621174
127.6	0.497651		127.6	0.235307		127.6	0.0620791
128.7	0.496415		128.7	0.230456		128.7	0.0617166
129.8	0.497585		129.8	0.243125		129.8	0.0628761
130.9	0.498347		130.9	0.237024		130.9	0.0642848
132	0.494005		132	0.239809		132	0.0577706
133.1	0.50077		133.1	0.237604		133.1	0.0639015
134.2	0.499057		134.2	0.240037		134.2	0.06428
135.3	0.502373		135.3	0.235969		135.3	0.064143
136.4	0.497692		136.4	0.2399		136.4	0.0673833
137.5	0.502542		137.5	0.247473		137.5	0.0636586
138.6	0.499433		138.6	0.23936		138.6	0.0579317
139.7	0.500498		139.7	0.235099		139.7	0.0622947
140.8	0.494931		140.8	0.232485		140.8	0.0603626
141.9	0.493155		141.9	0.249206		141.9	0.0613491
143	0.500227		143	0.243555		143	0.0611316
144.1	0.494991		144.1	0.235402		144.1	0.0628299
145.2	0.504345		145.2	0.244881		145.2	0.0584584
146.3	0.499267		146.3	0.243395		146.3	0.060884
147.4	0.495581		147.4	0.237908		147.4	0.0643062
148.5	0.495584		148.5	0.240818		148.5	0.06437
149.6	0.496384		149.6	0.246126		149.6	0.0648645
150.7	0.502818		150.7	0.241696		150.7	0.0650112
151.8	0.504259		151.8	0.247305		151.8	0.0614997
152.9	0.496172		152.9	0.249262		152.9	0.0655954
154	0.502891		154	0.251727		154	0.0659657
155.1	0.502935		155.1	0.247372		155.1	0.0656271
156.2	0.498353		156.2	0.250216		156.2	0.0643182
157.3	0.501097		157.3	0.250544		157.3	0.0603556
158.4	0.503504		158.4	0.252274		158.4	0.0650772
159.5	0.501067		159.5	0.249029		159.5	0.0651665
160.6	0.503301		160.6	0.251398		160.6	0.067268
161.7	0.500998		161.7	0.247403		161.7	0.0651208
162.8	0.496693		162.8	0.247319		162.8	0.0651862
163.9	0.504507		163.9	0.246961		163.9	0.0628196
165	0.504332		165	0.242182		165	0.0644511
166.1	0.512063		166.1	0.253582		166.1	0.0708746
167.2	0.502606		167.2	0.242892		167.2	0.0646981
168.3	0.502247		168.3	0.246624		168.3	0.0645992
169.4	0.504856		169.4	0.252857		169.4	0.0653009
170.5	0.499973		170.5	0.246492		170.5	0.0651839
171.6	0.506988		171.6	0.248792		171.6	0.0604323
172.7	0.504682		172.7	0.248275		172.7	0.0689072
173.8	0.499981		173.8	0.243203		173.8	0.0626685
174.9	0.501743		174.9	0.246344		174.9	0.063281
176	0.49965		176	0.242786		176	0.0621516
177.1	0.505046		177.1	0.244324		177.1	0.0635555
178.2	0.50963		178.2	0.24843		178.2	0.0588729
179.3	0.508271		179.3	0.247336		179.3	0.0584514
180.4	0.512544		180.4	0.246584		180.4	0.0602872
181.5	0.50987		181.5	0.242693		181.5	0.0631946
182.6	0.506242		182.6	0.239678		182.6	0.059577
183.7	0.506408		183.7	0.242751		183.7	0.0626509
184.8	0.499152		184.8	0.246923		184.8	0.0687953
185.9	0.502654		185.9	0.243792		185.9	0.0588104
187	0.502672		187	0.252113		187	0.0642076
188.1	0.500225		188.1	0.244203		188.1	0.0586465
189.2	0.503544		189.2	0.241938		189.2	0.0633408
190.3	0.501713		190.3	0.243758		190.3	0.0645722
191.4	0.504862		191.4	0.24779		191.4	0.0665359
192.5	0.503586		192.5	0.244782		192.5	0.0648753
193.6	0.506225		193.6	0.25068		193.6	0.063659
194.7	0.502306		194.7	0.263794		194.7	0.0693893
195.8	0.504036		195.8	0.25545		195.8	0.0658005
196.9	0.500121		196.9	0.258184		196.9	0.0655122
198	0.506165		198	0.251705		198	0.0655122
