# Supplementary material for: Size-dependent steady state saturation limit in biomolecular transport through nuclear membranes
Source: PLoS One. 2024 Apr 16;19(4):e0297738. doi: 10.1371/journal.pone.0297738 (PMC11020410; doi:10.1371/journal.pone.0297738)
Supplement: S3 Raw data — (XLSX) [file pone.0297738.s008.xlsx]

## Sheet: Fig_5 Data
Fig. 5(a)			Fig. 5(b)			Fig. 5 (c)			Fig. 5 (d)			Fig. 5 (e)			Fig. 5(f)
10KDa_ Alpha			10KDa_ Beta			20KDa_ Alpha			20KDa_ Beta			40KDa_ Alpha			40KDa_ Beta
α (S-1)	Number of nuclei		β(S-1)	Number of nuclei		α (S-1)	Number of nuclei		β(S-1)	Number of nuclei		α (S-1)	Number of nuclei		β(S-1)	Number of nuclei
0.01	0		0.005	0		0.005	5		0.002	12		0.003	3		0.0005	16
0.02	2		0.01	1		0.01	13		0.004	50		0.006	5		0.001	45
0.03	10		0.015	8		0.015	41		0.006	44		0.009	20		0.0015	18
0.04	47		0.02	43		0.02	52		0.008	20		0.012	29		0.002	16
0.05	49		0.025	46		0.025	18		0.01	9		0.015	21		0.0025	3
0.06	16		0.03	19		0.03	4		0.012	0		0.018	8		0.003	2
0.07	7		0.035	10		0.035	0		0.014	0		0.021	4		0.0035	0
0.08	3		0.04	3		0.04	1
0.09	2		0.045	2		0.045	0
0.1	0					0.05	0
