# Supplementary material for: Size-dependent steady state saturation limit in biomolecular transport through nuclear membranes
Source: PLoS One. 2024 Apr 16;19(4):e0297738. doi: 10.1371/journal.pone.0297738 (PMC11020410; doi:10.1371/journal.pone.0297738)
Supplement: S4 Raw data — (XLSX) [file pone.0297738.s009.xlsx]

## Sheet: Figure 7_ Raw data
10 kDa Export			20 kDa Export			40 kDa Export
Time	Nuclear fluorescence		Time	Nuclear fluorescence		Time	Nuclear fluorescence
1.1	591.732		1.1	384.955		1.1	341.73
2.2	565.288		2.2	394.016		2.2	353.789
3.3	539.833		3.3	386.778		3.3	340.391
4.4	515.228		4.4	376.26		4.4	326.691
5.5	493.264		5.5	369.475		5.5	328.579
6.6	464.596		6.6	361.045		6.6	311.661
7.7	448.636		7.7	347.981		7.7	314.196
8.8	431.55		8.8	340.617		8.8	309.47
9.9	408.423		9.9	333.593		9.9	307.042
11	388.583		11	329.258		11	304.212
12.1	381.108		12.1	313.255		12.1	302.22
13.2	366.86		13.2	311.932		13.2	298.228
14.3	354.884		14.3	304.849		14.3	287.671
15.4	341.243		15.4	300.756		15.4	307.495
16.5	330.197		16.5	296.59		16.5	303.494
17.6	317.129		17.6	282.613		17.6	296.436
18.7	305.376		18.7	279.237		18.7	282.538
19.8	297.131		19.8	276.345		19.8	272.166
20.9	288.315		20.9	273.245		20.9	284.142
22	271.469		22	273.847		22	265.508
23.1	266.032		23.1	266.635		23.1	267.479
24.2	256.898		24.2	257.81		24.2	261.48
25.3	248.564		25.3	248.395		25.3	266.039
26.4	247.598		26.4	253.042		26.4	269.747
27.5	235.529		27.5	249.999		27.5	260.383
28.6	225.913		28.6	239.455		28.6	249.818
29.7	218.059		29.7	246.046		29.7	264.251
30.8	214.317		30.8	233.97		30.8	256.533
31.9	207.905		31.9	224.96		31.9	247.752
33	206.281		33	228.113		33	254.263
34.1	200.275		34.1	226.648		34.1	252.505
35.2	191.837		35.2	222.772		35.2	254.189
36.3	183.493		36.3	213.48		36.3	246.386
37.4	183.778		37.4	215.59		37.4	234.05
38.5	178.501		38.5	204.256		38.5	245.083
39.6	171.577		39.6	210.625		39.6	246.567
40.7	169.461		40.7	196.892		40.7	236.021
41.8	158.755		41.8	204.394		41.8	238.4
42.9	154.421		42.9	198.307		42.9	242.032
44	152.882		44	196.073		44	239.027
45.1	146.421		45.1	190.731		45.1	230.59
46.2	146.577		46.2	185.308		46.2	222.141
47.3	137.896		47.3	184.25		47.3	223.101
48.4	132.975		48.4	187.052		48.4	231.949
49.5	131.858		49.5	184.062		49.5	229.315
50.6	128.907		50.6	175.021		50.6	215.624
51.7	128.292		51.7	173.713		51.7	206.139
52.8	119.349		52.8	171.983		52.8	207.68
53.9	121.89		53.9	171.797		53.9	204.535
55	112.364		55	163.805		55	204.231
56.1	109.981		56.1	159.943		56.1	200.17
57.2	106.44		57.2	161.563		57.2	202.473
58.3	105.835		58.3	161.738		58.3	198.433
59.4	102.156		59.4	162.478		59.4	215.812
60.5	96.372		60.5	151.968		60.5	190.367
61.6	96.021		61.6	154.635		61.6	210.041
62.7	90.835		62.7	145.192		62.7	186.88
63.8	89.222		63.8	143.164		63.8	201.936
64.9	84.977		64.9	145.122		64.9	195.491
66	85.089		66	138.93		66	198.254
67.1	82.224		67.1	135.56		67.1	190.952
68.2	80.552		68.2	139.943		68.2	193.866
69.3	77.262		69.3	140.705		69.3	184.361
70.4	74.727		70.4	137.729		70.4	193.009
71.5	76.564		71.5	132.913		71.5	191.12
72.6	74.235		72.6	133.253		72.6	197.052
73.7	68.66		73.7	133.824		73.7	183.97
74.8	63.021		74.8	125.909		74.8	176.679
75.9	59.057		75.9	123.928		75.9	179.254
77	62.34		77	122.812		77	185.637
78.1	58.903		78.1	124.561		78.1	177.039
79.2	56.057		79.2	122.761		79.2	178.123
80.3	57.252		80.3	120.657		80.3	175.908
81.4	54.15		81.4	118.612		81.4	174.322
82.5	50.628		82.5	116.705		82.5	168.124
83.6	49.744		83.6	115.506		83.6	176.449
84.7	45.121		84.7	110.375		84.7	168.069
85.8	45.67		85.8	113.02		85.8	168.781
86.9	44.911		86.9	117.259		86.9	175.737
88	42.104		88	113.515		88	165.479
89.1	39.615		89.1	105.478		89.1	157.365
90.2	39.044		90.2	106.958		90.2	156.562
91.3	35.922		91.3	106.657		91.3	166.244
92.4	34.558		92.4	102.223		92.4	161.677
93.5	29.082		93.5	99.1402		93.5	150.4
94.6	30.256		94.6	101.54		94.6	154.147
95.7	28.52		95.7	96.0122		95.7	170.899
96.8	28.078		96.8	99.2302		96.8	160.095
97.9	27.359		97.9	95.5311		97.9	152.93
